# Supplementary material for: Parasites lacking the micronemal protein MIC2 are deficient in surface attachment and host cell egress, but remain virulent in vivo
Source: Wellcome Open Res. 2017 Jul 24;2:32. Originally published 2017 May 19. [Version 2] doi: 10.12688/wellcomeopenres.11594.2 (PMC5473411; doi:10.12688/wellcomeopenres.11594.2)
Supplement: Supplementary file 1 [file wellcomeopenres-2-13129-s0000.tgz]

Archive with 1 entries (1 files):
- f25b59ca-66ac-4cc0-9fd1-2ffa3513ca3f.tif
