# Supplementary material for: Parasites lacking the micronemal protein MIC2 are deficient in surface attachment and host cell egress, but remain virulent in vivo
Source: Wellcome Open Res. 2017 Jul 24;2:32. Originally published 2017 May 19. [Version 2] doi: 10.12688/wellcomeopenres.11594.2 (PMC5473411; doi:10.12688/wellcomeopenres.11594.2)
Supplement: Supplementary file 2 [file wellcomeopenres-2-13129-s0001.tgz]

Archive with 1 entries (1 files):
- b6eaf310-2b7a-4e37-9627-300cc0c23ebe.tif
