# Supplementary material for: Parasites lacking the micronemal protein MIC2 are deficient in surface attachment and host cell egress, but remain virulent in vivo
Source: Wellcome Open Res. 2017 Jul 24;2:32. Originally published 2017 May 19. [Version 2] doi: 10.12688/wellcomeopenres.11594.2 (PMC5473411; doi:10.12688/wellcomeopenres.11594.2)
Supplement: Supplementary file 4 [file wellcomeopenres-2-13129-s0002.tgz]

Archive with 1 entries (1 files):
- d848ab16-b16b-45d7-972b-3df5af1c5c33.7z
